# Supplementary material for: Microbial Synthesis of Heme b: Biosynthetic Pathways, Current Strategies, Detection, and Future Prospects
Source: Molecules. 2023 Apr 21;28(8):3633. doi: 10.3390/molecules28083633 (PMC10144233; doi:10.3390/molecules28083633)
Supplement: Supplementary file 1 [file molecules-28-03633-s001.zip]

Archive with 1 entries (1 files):
- molecules-2281374-supplementary.pdf
